# Supplementary material for: Molecular distribution and isotopic composition (δD and δ13C) of lipids dataset for a sediment core (GeoB16202-2) from the north-eastern Brazilian margin
Source: Data Brief. 2020 Nov 6;33:106508. doi: 10.1016/j.dib.2020.106508 (PMC7689042; doi:10.1016/j.dib.2020.106508)
Supplement: Supplementary file 1 [file mmc1.xlsx]

## Sheet: Table1
		Depth (m)	Age (ka)	nC19 ngg-1	nC20 ngg-1	nC21 ngg-1	nC22 ngg-1	nC23 ngg-1	nC24 ngg-1	nC25 ngg-1	nC26 ngg-1	nC27 ngg-1	nC28 ngg-1	nC29 ngg-1	nC30 ngg-1	nC31 ngg-1	nC32 ngg-1	nC33 ngg-1	nC34 ngg-1	nC35 ngg-1	Total ngg-1	Total >C25-35 ngg-1	ACL27-33	CPI25-35	CPI27-33
		0.08	1.389	1.3253	2.61889	2.32513	2.65863	4.31096	3.51026	6.68305	4.61483	12.572	5.88597	27.2583	5.94517	30.4185	4.39757	17.5903	1.72713	1.32856	135.171	118.421	30.1464	2.12335	4.55308
		0.11	1.567	0.974733	1.88236	1.86555	2.17667	3.41508	2.72842	4.87057	3.17371	8.20717	3.75971	16.4143	3.47334	17.5983	2.69527	10.144	1.06596	1.17256	85.6177	72.5749	30.0781	2.06123	4.37972
		0.14	1.854	0.928325	2.29304	1.74229	2.12831	3.66947	3.22719	5.61747	3.92519	9.84693	4.80338	19.934	4.52824	21.59	3.50816	12.1502	1.58204	3.44325	104.918	90.9289	30.0783	1.97803	4.09672
		0.44	5.647	1.30745	3.12753	2.62791	2.77214	5.10008	4.1009	8.46685	5.20305	14.1711	6.55144	32.4724	7.26468	37.6181	6.16501	25.1167	2.48337	7.9468	172.495	153.459	30.2876	2.27327	4.60603
		0.79	7.468	3.06388	3.46391	5.54175	5.6353	11.4401	8.14246	18.1985	9.95218	30.5329	13.4974	65.1281	14.9234	68.9244	12.7189	43.3503	5.47534	14.715	334.704	297.416	30.1634	2.12888	4.26527
		0.99	8.36	<DL	<DL	<DL	<DL	22.7542	15.5625	58.5507	24.113	109.694	43.1827	276.469	56.8545	292.975	51.8694	207.478	23.8628	75.3561	1258.72	1220.4	30.3151	2.55281	5.04061
		1.22	9.231	4.00053	4.54139	10.1254	10.2623	26.7044	16.6459	57.0474	23.7195	107.441	43.5107	288.474	54.8638	290.271	47.8977	176.853	18.0488	56.1973	1236.6	1164.32	30.2168	2.59594	5.16456
		1.49	10.317	5.38363	4.75915	8.33556	8.50822	19.3671	12.7853	36.8384	18.0334	72.6342	30.933	195.337	37.927	200.023	32.9525	123.6	32.7774	12.896	853.091	793.952	30.2331	2.10102	4.66591
		1.8	11.342	10.7739	13.0264	26.9582	31.9513	78.027	51.4335	129.127	71.7565	242.923	114.616	646.337	147.608	773.048	142.159	504.399	48.6687	151.434	3184.25	2972.08	30.3758	2.33158	4.66652
		2.04	11.901	11.0078	13.3695	37.5244	42.5209	120.49	67.1025	205.419	88.695	397.956	161.968	1288.44	226.727	1320.32	194.846	723.405	57.1263	187.579	5144.5	4852.49	30.249	2.82652	5.68554
		2.25	12.27	8.2132	11.7628	34.3565	41.5206	125.34	70.2252	224.968	94.67	419.857	168.09	1339.87	232.332	1418.12	205.656	786.051	63.2555	203.184	5447.47	5156.06	30.274	2.87437	5.78942
		2.52	12.744	8.39211	9.95004	30.9922	35.5745	112.845	61.7416	207.543	86.0562	369.281	155.702	1214.66	204.762	1325.69	181.598	765.975	50.8372	179.336	5000.94	4741.44	30.3208	2.99172	6.02557
		2.65	12.963	4.83592	6.5235	20.1032	26.2327	83.0185	47.726	153.266	67.3422	289.434	124.777	842.373	170.29	994.852	167.992	621.72	56.7136	169.11	3846.31	3657.87	30.3848	2.61512	5.23468
		2.78	13.226	5.79729	6.8044	18.6471	21.2547	63.3444	36.5994	120.08	52.9464	223.63	94.9316	596.377	122.89	667.075	115.449	405.684	36.6494	100.234	2688.39	2535.95	30.2955	2.49852	5.00874
		2.98	13.897	4.43756	4.92501	12.0835	14.2153	36.2829	23.7889	67.8058	34.4722	122.606	58.5035	361.086	73.8331	430.481	69.2525	289.18	22.7421	77.7327	1703.43	1607.69	30.4204	2.60602	5.2309
		3.09	14.253	<DL	<DL	7.09405	7.79837	21.6638	16.2892	50.6263	27.7403	110.192	45.7553	280.217	55.3785	273.095	47.4448	181.509	17.8117	60.9707	1203.59	1150.74	30.2116	2.46383	4.93552
		3.25	14.635	13.7759	18.1906	61.2643	77.4746	212.333	117.166	319.555	147.129	596.12	249.377	1870.77	339.385	1998.78	306.19	1121.46	91.5495	302.921	7843.45	7343.25	30.2804	2.73882	5.51255
		3.5	15.137	11.1833	16.4455	60.2381	77.5704	207.907	109.374	289.269	125.173	496.247	199.188	1376.26	253.737	1449.29	230.739	849.829	70.2209	236.009	6058.68	5575.96	30.2465	2.67155	5.34553
		4.04	16.16	9.07222	14.4591	59.5219	75.9179	212.837	104.947	290.772	116.83	490.715	183.106	1265.99	227.536	1356.58	212.943	826.386	73.6526	39.5489	5560.82	5084.07	30.2536	2.62263	5.48566
		4.4	16.491	7.62442	12.0322	51.4317	60.0876	169.211	76.2024	205.533	78.0665	318.893	121.475	875.147	158.338	1085.23	161.75	799.674	59.8079	275.473	4515.98	4139.39	30.4923	3.0719	6.03316
		4.48	16.56	10.2433	16.5754	64.9755	86.6672	241.611	126.127	348.141	146.126	579.069	223.813	1406.49	284.702	1618.27	273.215	1076.7	98.4373	365.533	6966.69	6420.49	30.3302	2.628	5.18111
		4.6	16.667	10.8122	15.7831	66.1201	84.9893	243.471	119.24	335.858	134.149	534.042	206.889	1417.11	268.029	1785.87	264.639	1338.86	102.123	463.959	7391.94	6851.52	30.4985	3.01061	5.92012
		4.8	16.852	9.27588	14.2694	58.3778	74.7062	210.611	102.684	286.463	113.485	461.947	170.133	1079.33	212.891	1207.07	200.891	782.907	69.4824	259.231	5313.76	4843.83	30.28	2.65813	5.23395
		4.98	17.013	9.0829	14.5094	57.165	76.7614	218.831	113.503	315.284	132.475	519.05	200.143	1198.84	257.963	1447.98	257.029	1019.25	97.4201	363.168	6298.46	5808.61	30.3803	2.57324	5.04407
		5.35	17.32	6.1777	10.7427	49.6039	60.214	165.073	73.6316	198.127	73.0156	283.849	104.334	681.493	138.186	955.421	156.336	820.765	67.7752	323.418	4168.16	3802.72	30.6333	3.02334	5.84253
		5.48	17.423	6.67426	10.5128	44.8959	57.5	173.681	83.297	239.007	95.6561	376.274	144.243	904.899	189.17	1230.87	201.67	1020.66	84.4772	396.322	5259.8	4883.24	30.5836	2.91382	5.65141
		5.68	17.577	10.7383	18.4097	83.1971	100.85	293.55	137.586	378.225	148.566	598.193	205.958	1157.48	252.096	1429.39	259.193	1108.15	110.308	424.44	6716.33	6072	30.3809	2.61027	5.07321
		6.12	17.957	8.9518	14.9755	69.5031	85.3608	253.861	123.115	345.622	136.405	558.187	185.95	1048.68	228.131	1321.54	235.159	1062.39	109.49	449.979	6237.31	5681.54	30.406	2.67356	5.16975
		6.3	18.134	7.34116	11.6902	47.4472	57.8914	170.168	84.7857	234.926	94.8822	374.56	129.641	691.051	155.258	839.571	155.924	658.039	66.7873	262.49	4042.45	3663.13	30.35	2.53998	4.91717
		6.5	18.332	6.81758	10.8148	44.7271	58.2142	168.263	89.9995	238.737	100.256	370.509	138.535	685.887	157.422	773.844	154.294	609.682	64.3639	244.378	3916.74	3537.91	30.2896	2.37695	4.58669
		6.74	18.64	6.69413	8.7566	25.7581	34.2765	87.5338	54.034	129.462	64.3006	201.139	91.4712	448.575	107.124	531.631	98.2343	406.077	36.8611	151.357	2483.29	2266.23	30.3775	2.34709	4.57643
		7.25	21.791	6.80271	8.85991	23.4658	31.1416	63.4555	50.0614	115.022	60.3471	182.661	86.5573	422.493	102.08	508.191	92.1711	387.723	35.2752	144.634	2320.94	2137.15	30.3996	2.33871	4.57446
		7.5	23.38	7.00256	8.85438	22.979	28.9142	73.8124	46.4098	115.477	60.0051	192.552	90.1943	487.808	108.485	584.687	98.521	431.243	37.1548	152.029	2546.13	2358.16	30.4162	2.48985	4.91105
		7.6	23.837	9.1586	14.8595	56.7328	73.2867	195.882	102.879	266.346	114.771	418.212	156.049	785.864	191.027	976.171	190.67	721.535	73.7064	270.608	4617.76	4164.96	30.34	2.36755	4.59639
		Min.		0.928325	1.88236	1.74229	2.12831	3.41508	2.72842	4.87057	3.17371	8.20717	3.75971	16.4143	3.47334	17.5983	2.69527	10.144	1.06596	1.17256	85.6177	72.5749	30.0781	1.97803	4.09672
		Max.		13.7759	18.4097	83.1971	100.85	293.55	137.586	378.225	148.566	598.193	249.377	1870.77	339.385	1998.78	306.19	1338.86	110.308	463.959	7843.45	7343.25	30.6333	3.0719	6.03316
		Average		7.12096	10.3059	35.3857	44.1525	120.584	63.4309	176.675	75.2369	296.859	116.574	743.971	148.564	860.661	142.24	586.339	52.6388	189.063	3666.44	3388.82	30.3232	2.54936	5.08835

## Sheet: Table2
	Age (ka)	Depth (m)	C16 ngg-1	C18 ngg-1	C19 ngg-1	C20 ngg-1	C21 ngg-1	C22 ngg-1	C23 ngg-1	C24 ngg-1	C25 ngg-1	C26 ngg-1	C27 ngg-1	C28 ngg-1	C29 ngg-1	C30 ngg-1	C31 ngg-1	C32 ngg-1	C33 ngg-1	C34 ngg-1	Total ngg-1	CPI26-32	ACL 26-34	CPI20-32	ACL20-34
	1.389	0.08	289.707	221.673	<DL	73.2144	<DL	60.3979	244.635	204.904	96.6046	227.546	105.076	205.123	84.8667	116.5	<DL	72.4368	<DL	63.138	2065.82	2.72094	28.4873	1.80752	26.1637
	1.567	0.11	276.145	179.248	19.3297	44.787	19.0806	44.4383	134.012	137.998	35.6702	142.62	38.5487	95.6259	21.3689	37.2845	<DL	21.7964	<DL	62.2545	1310.21	4.03638	28.5551	2.03326	25.7801
	1.854	0.14	304.667	223.308	54.5182	121.789	54.7967	68.0504	395.884	148.296	35.7515	136.433	12.7653	80.7357	13.4958	31.3068	<DL	21.5121	6.76329	52.884	1772.15	6.26458	28.6991	1.10269	24.4773
	5.647	0.44	394.618	227.649	33.9757	72.6056	34.092	55.6759	252.723	233.583	74.6418	292.427	86.0506	187.407	37.4938	64.2476	<DL	37.031	<DL	66.4855	2150.71	3.81791	28.0546	1.88063	25.6357
	7.468	0.79	314.722	277.804	21.1578	55.2693	23.5866	42.2076	38.8612	209.743	72.1092	377.962	97.2368	327.992	72.5269	193.937	42.7785	135.627	20.0509	36.5078	2360.08	4.04495	28.4579	3.65169	27.1338
	8.36	0.99	834.95	438.4	132.363	218.659	80.0237	61.2073	832.679	535.618	149.666	700.437	144.758	542.576	144.199	495.402	103.138	339.345	<DL	85.9899	5839.41	4.56716	28.6934	1.90625	26.2724
	9.231	1.22	823.775	424.192	42.3449	208.01	59.71	<DL	110.598	527.64	140.592	738.827	156.002	686.645	175.078	682.19	129.842	489.511	66.9971	131.473	5593.43	4.61868	29.037	4.03338	27.584
	10.317	1.49	375.607	280.247	22.7843	80.2813	26.8051	58.8372	51.8679	257.731	85.0392	457.344	100.229	353.906	94.2702	305.292	62.5108	205.499	30.7662	54.7215	2903.74	4.22952	28.7099	3.84142	27.3049
	11.012	1.68	539.119	368.03	63.946	208.93	61.9052	<DL	918.969	457.911	141.498	666.286	161.709	581.838	163.951	537.321	113.01	383.603	64.6485	120.721	5553.4	4.02407	28.9543	1.7448	26.6272
	11.342	1.8	1026.42	609.165	79.8652	365.602	98.8212	<DL	714.525	739.506	239.889	1050.99	268.016	925.87	262.989	826.946	174.284	562.292	93.4778	178.406	8217.06	3.88773	28.888	2.42319	26.9218
	11.901	2.04	1077.78	574.539	59.0504	301.664	87.7742	<DL	244.28	1379.12	353.469	1484.5	285.54	1188.24	272.62	1108.29	201.064	796.326	119.872	254.417	9788.55	4.66032	28.9016	4.08067	27.2972
	12.27	2.25	2610.38	1442.73	140.951	947.977	229.23	165.865	546.739	2305.16	531.04	2154.68	467.812	1781.66	468.815	1640.97	333.123	1091.7	159.298	325.656	17343.8	4.18507	28.8417	3.69951	26.7345
	12.744	2.52	1304.35	657.022	64.1733	178.092	90.5173	42.1361	56.4208	1441.03	121.886	1996.89	99.1744	1660.18	440.14	1374.27	292.721	769.492	131.4	236.54	10956.4	6.05101	28.7325	6.23033	27.5975
	12.963	2.65	1231.14	715.936	61.9439	502.141	96.0961	<DL	340.204	1131.89	266.857	1236.6	250.319	998.81	235.617	803.618	155.853	528.571	90.7728	191.587	8837.96	4.39816	28.7357	3.66014	26.7678
	13.226	2.78	633.395	466.084	41.4791	181	59.3517	<DL	143.911	847.041	240.3	1201.93	245.1	1028.4	259.704	912.169	185.064	612.513	108.597	198.761	7364.8	4.36985	28.8787	3.961	27.5957
	13.897	2.98	562.745	358.2	<DL	61.9812	50.68	62.1918	109.011	531.157	21.0582	734.923	184.204	586.966	180.877	483.472	128.479	320.563	65.9409	114.729	4557.18	3.96537	28.7784	3.94089	27.5113
	14.253	3.09	690.884	544.631	50.1008	256.475	71.6593	44.8883	163.966	782.837	251.971	1088.53	277.435	1022.42	286.237	935.48	223.132	744.165	144.475	277.565	7856.86	3.85971	29.1474	3.55808	27.7271
	14.635	3.25	1056.85	551.52	56.9661	389.659	103.289	<DL	323.12	1717.08	494.42	2025.07	415.197	1585.75	375.397	1304.34	261.294	950.607	159.999	344.865	12115.4	4.31679	28.8049	3.83307	27.2504
	15.137	3.5	1758.78	1034.37	96.7353	934.872	184.413	<DL	470.16	2196.89	570.858	2437.01	484.477	1937.1	442.329	1563.53	311.378	1074.62	167.986	368.362	16033.9	4.4315	28.739	3.90833	26.8491
	16.16	4.04	1520.76	528.164	41.0041	437.967	83.7192	35.6876	256.535	1400.07	342.699	1497.96	261.579	1143.22	252.191	1057.14	280.629	804.257	189.864	283.493	10416.9	4.26714	29.0083	4.012	27.2318
	16.491	4.4	1678.35	823.743	97.1346	993.42	202.65	<DL	569.664	2483.78	589.265	2326.03	424.383	1508.39	307.473	896.097	260.647	463.992	64.7337	156.272	13846	4.09864	28.144	3.56141	25.9554
	16.56	4.48	1340.86	781.724	82.6927	844.565	158.53	<DL	419.962	2099.31	552.356	2507.44	483.699	1989.24	434.053	1532.09	310.758	1076.65	184.947	408.185	15207.1	4.50842	28.7407	4.03241	26.9688
	16.667	4.6	1170.57	652.022	140.24	702.341	144.193	<DL	273.791	1216.63	125.494	895.166	160.679	542.85	124.627	353.594	102.396	229.565	<DL	79.4136	6913.57	4.57581	28.2342	3.95442	25.4434
	16.852	4.8	1089.21	464.107	39.8564	462.408	78.3455	29.0015	220.453	1098.08	275.639	1197.6	213.71	910.881	179.883	677.02	127.149	445.795	66.0497	138.688	7713.88	4.7821	28.5692	4.19935	26.6127
	17.013	4.98	1238.92	522.123	47.4658	410.636	84.737	57.905	255.19	1369.17	365.698	1757.63	329.046	1451.09	304.391	1127.47	225.806	840.329	143.771	318.696	10850.1	4.69345	28.8287	4.22775	27.26
	17.32	5.35	1535.55	859.146	92.8782	913.667	154.215	145.739	492.875	1694.7	290.343	1370.56	283.256	928.13	131.124	541.713	276.804	362.327	72.8746	133.092	10279	3.72737	28.3983	3.48061	25.7225
	17.423	5.48	1473.9	832.195	96.8341	949.263	170.717	159.27	433.528	1849.97	213.498	1555.77	360.085	1045.33	161.616	600.753	196.912	374.324	78.8406	143.047	10695.9	4.16057	28.2728	4.02346	25.7426
	17.577	5.68	1125.03	560.254	50.7012	504.161	103.262	<DL	301.17	1461.72	367.614	1427.4	265.748	1163.29	224.139	866.789	164.331	609.466	<DL	230.082	9425.16	5.09828	28.6359	4.15721	26.6913
	17.957	6.12	799.009	564.64	39.9637	565.489	78.2291	<DL	206.187	1067.82	247.213	1006.75	183.325	871.655	159.197	613.033	113.788	401.576	<DL	154.009	7071.88	5.2261	28.5881	4.49252	26.4025
	18.134	6.3	447.378	314.903	26.7286	285.632	52.8389	42.2574	155.012	869.196	220.631	955.913	176.138	852.311	162.412	643.052	121.244	465.615	<DL	<DL	5791.26	5.31539	28.4699	4.56377	26.7535
	18.332	6.5	437.174	301.305	23.2422	215.082	39.4748	13.3866	123.378	747.017	199.06	808.778	154.07	677.559	133.34	500.066	97.3528	367.565	<DL	149.643	4987.49	5.07498	28.7001	4.39173	26.9925
	18.64	6.74	595.038	242.79	<DL	128.601	45.0188	<DL	136.058	746.009	95.0458	972.288	100.721	734.271	108.485	477.461	94.0493	287.028	51.6244	95.8389	4910.33	6.58352	28.4386	5.53836	27.0149
	21.791	7.25	398.803	215.802	26.2652	209.572	38.5426	52.3471	58.5164	254.955	66.8846	262.549	68.9318	242.94	70.8056	191.71	54.8566	147.653	31.1037	60.5985	2452.84	3.48717	29.003	3.51679	26.5436
	23.38	7.5	631.427	274.878	<DL	171.445	47.0062	41.8722	124.58	711.969	29.0609	1064.44	265.132	903.374	268.497	679.854	185.743	483.197	96.4189	177.676	6156.57	4.01053	28.7934	4.19966	27.5738
	23.837	7.6	760.027	478.37	56.6115	436.571	87.6374	<DL	228.277	1108.96	305.411	1249.21	248.329	1023.71	215.476	744.246	159.774	536.124	96.9452	203.292	7938.97	4.37822	28.7338	3.85872	26.8992
	Min.		276.145	179.248	19.3297	44.787	19.0806	13.3866	38.8612	137.998	21.0582	136.433	12.7653	80.7357	13.4958	31.3068	42.7785	21.5121	6.76329	36.5078	1310.21	2.72094	28.0546	1.10269	24.4773
	Max.		2610.38	1442.73	140.951	993.42	229.23	165.865	918.969	2483.78	589.265	2507.44	484.477	1989.24	468.815	1640.97	333.123	1091.7	189.864	408.185	17343.8	6.58352	29.1474	6.23033	27.7271
	Average		924.23	514.597	61.3969	383.824	88.2631	64.1681	295.65	1027.56	234.55	1143.04	224.528	907.586	207.705	711.961	177.094	487.219	96.4699	173.444	7636.51	4.46964	28.6759	3.64306	26.7154

## Sheet: Table3
	Depth (m)	Age (ka)	C14-OH	C16-OH	C18-OH	C20-OH	C22-OH	C24-OH	C25-OH	C26-OH	C27-OH	C28-OH	C29-OH	C30-OH	C31-OH	C32-OH	Total ngg-1	Total >C22	Total <C22	ACL C22-32
	0.08	1.389	<DL	<DL	<DL	<DL	<DL	<DL	<DL	<DL	<DL	<DL	<DL	<DL	<DL	<DL	<DL	<DL	<DL	-
	0.11	1.623	<DL	<DL	<DL	<DL	<DL	<DL	<DL	<DL	<DL	<DL	<DL	<DL	<DL	<DL	<DL	<DL	<DL	-
	0.14	1.898	<DL	<DL	<DL	<DL	<DL	<DL	<DL	<DL	7.96689	<DL	<DL	<DL	<DL	<DL	7.96689	7.96689	<DL	27
	0.44	5.647	<DL	<DL	<DL	<DL	<DL	<DL	<DL	<DL	<DL	<DL	<DL	<DL	<DL	<DL	<DL	<DL	<DL	-
	0.79	7.468	<DL	10.4772	<DL	38.2565	21.0837	28.829	<DL	11.6007	<DL	18.1009	<DL	19.489	<DL	21.1082	168.945	120.212	48.7337	24.6061
	0.99	8.36	<DL	<DL	<DL	<DL	<DL	7.07634	<DL	8.40972	<DL	13.1616	<DL	9.48026	<DL	7.21655	45.3445	45.3445	0	28.0596
	1.22	9.231	13.3536	26.9023	9.06033	11.2808	39.1379	85.8681	13.1604	63.269	<DL	109.581	12.1524	105.888	14.6729	73.3291	577.656	517.059	60.5971	26.4875
	1.49	10.317	7.59697	21.1921	11.7029	25.3584	87.3095	135.072	14.4809	78.6718	15.322	130.178	13.9305	120.204	8.25563	83.0873	752.362	686.511	65.8503	26.2065
	1.68	11.012	8.94534	20.3363	15.9591	15.6841	18.7002	14.922	<DL	<DL	<DL	<DL	<DL	<DL	<DL	<DL	94.5472	33.6223	60.9249	19.2612
	1.8	11.342	<DL	<DL	7.85107	8.85073	<DL	11.5312	<DL	8.46735	<DL	19.7187	<DL	16.8154	8.03432	23.2177	104.486	87.7847	16.7018	27.4088
	2.04	11.901	30.2507	83.673	85.0211	124.327	656.423	676.125	128.722	507.254	65.4035	463.553	63.6939	270.542	25.0152	216.414	3396.42	3073.14	323.272	25.104
	2.25	12.27	18.0103	18.8274	23.8444	16.932	30.5433	27.6823	<DL	25.9307	<DL	8.09232	<DL	9.80218	9.50933	<DL	189.174	111.56	77.6142	21.9226
	2.52	12.744	10.0998	<DL	10.5276	14.6377	37.5382	52.9774	12.7225	69.2259	7.86896	96.4831	11.5446	85.7888	<DL	62.3923	471.807	436.542	35.265	26.8285
	2.65	12.963	25.1495	73.169	86.7053	92.3437	298.262	259.655	42.1144	217.945	20.0583	97.4849	21.7746	99.8904	11.8061	66.9004	1413.26	1135.89	277.368	23.9513
	2.78	13.226	7.48717	26.1654	20.0678	29.4121	182.192	200.089	27.8367	173.16	26.5719	153.844	25.8222	125.56	9.66582	103.341	1111.22	1028.08	83.1324	25.7634
	2.98	13.897	8.32264	<DL	<DL	7.60315	10.8379	45.6926	<DL	14.5816	<DL	17.2767	<DL	7.70939	<DL	<DL	112.024	96.0982	15.9258	24.0822
	3.09	14.253	<DL	<DL	<DL	7.13928	17.8656	25.2765	<DL	23.9211	<DL	36.6133	<DL	36.3977	<DL	33.5865	180.8	173.661	7.13928	27.4131
	3.25	14.635	35.7086	55.7309	77.2825	104.91	519.511	788.172	188.405	826.267	166.368	798.37	127.854	477.699	87.6339	456.958	4710.87	4437.24	273.632	26.2465
	3.5	15.137	20.2037	82.9641	94.2689	109.318	386.011	470.886	124.527	446.502	114.749	440.302	54.9324	265.867	37.9216	276.842	2925.3	2618.54	306.754	25.6519
	4.04	16.16	11.3531	43.8984	46.0562	99.8709	521.449	635.995	150.056	568.284	91.83	170.571	66.1545	265.864	60.2826	303.592	3035.26	2834.08	201.179	25.5938
	4.4	16.491	<DL	10.1344	15.0778	14.9121	50.399	41.8265	11.5557	36.2857	<DL	36.1435	<DL	15.9306	<DL	16.0927	248.358	208.234	40.1243	24.4874
	4.48	16.56	13.6712	28.0415	23.6343	52.506	243.278	368.733	135.732	398.181	80.2015	391.316	55.8272	214.705	44.8937	251.141	2301.86	2184.01	117.853	26.3586
	4.6	16.667	13.5965	20.8996	20.3716	44.0354	208.565	199.946	60.6955	195.105	20.8293	187.349	16.9696	41.1815	16.4482	155.742	1201.73	1102.83	98.9032	25.6119
	4.8	16.852	13.1818	35.062	29.9639	54.7949	258.27	307.327	97.5293	270.374	48.019	238.117	33.7681	120.191	22.3766	148.387	1677.36	1544.36	133.003	25.5743
	4.98	17.013	<DL	11.0046	17.9192	21.0171	155.725	176.514	36.2813	194.123	40.7748	226.537	25.2454	162.097	25.9297	201.758	1294.93	1244.98	49.9409	26.9008
	5.35	17.32	<DL	<DL	8.54672	7.76289	<DL	<DL	<DL	<DL	<DL	<DL	<DL	17.3237	14.7605	9.28917	57.683	41.3734	16.3096	27.4542
	5.48	17.423	<DL	<DL	<DL	<DL	<DL	<DL	<DL	<DL	<DL	<DL	<DL	<DL	<DL	<DL	<DL	<DL	<DL	-
	5.68	17.577	20.4472	65.5496	39.4497	100.701	435.624	367.785	141.392	397.847	99.3953	446.301	73.7373	213.082	54.8441	323	2779.15	2553.01	226.147	25.9416
	6.12	17.957	12.26	75.5455	51.2859	110.822	777.807	855.106	319.883	1003.76	212.569	1139.87	139.647	486.662	103.764	657.438	5946.42	5696.51	249.914	26.3703
	6.3	18.134	17.1032	32.2725	24.6253	92.598	473.564	396.604	143.733	390.818	109.481	407.212	50.8908	179.663	30.3411	248.542	2597.45	2430.85	166.599	25.7407
	6.5	18.332	14.8543	34.4174	27.3118	84.7012	734.755	674.99	225.29	630.336	139.425	712.305	92.8658	275.294	70.6518	361.552	4078.75	3917.46	161.285	25.9272
	6.74	18.64	8.11245	8.6318	<DL	12.436	134.808	129.356	27.0869	113.654	20.9309	131.805	18.9612	63.6331	<DL	78.5966	748.012	718.831	29.1803	25.9789
	7.25	21.791	<DL	<DL	<DL	<DL	7.25891	11.0618	<DL	<DL	<DL	15.9524	<DL	14.4497	<DL	<DL	48.7228	48.7228	0	26.7911
	7.5	23.38	<DL	11.788	7.93582	13.3123	53.6374	60.8079	11.5244	48.5533	9.68613	61.5396	7.67535	35.28	<DL	51.529	373.269	340.233	33.0361	25.9924
	7.6	23.837	<DL	9.17302	<DL	25.6749	106.887	124.184	38.5177	124.394	24.3428	133.516	17.538	84.0271	20.0537	102.796	811.104	776.256	34.8479	26.5387
	Min.		7.48717	8.6318	7.85107	7.13928	7.25891	7.07634	11.5244	8.40972	7.86896	8.09232	7.67535	7.70939	8.03432	7.21655	7.96689	7.96689	0	19.2612
	Max.		35.7086	83.673	94.2689	124.327	777.807	855.106	319.883	1003.76	212.569	1139.87	139.647	486.662	103.764	657.438	5946.42	5696.51	323.272	28.0596
	Average		15.4854	35.0372	32.803	47.9	239.535	247.589	92.9164	253.59	66.0897	239.332	46.5492	132.432	33.843	166.686	1402.01	1298.42	107.041	25.7179

## Sheet: Table4
	Depth (m)	Age (ka)	Cholesterol ngg-1	Cholestanol ngg-1	Cholestanone ngg-1	Diatomasterol ngg-1	Campesterol ngg-1	Campestanol ngg-1	Stigmasterol ngg-1	Stigmastanol ngg-1	Sitosterol ngg-1	Sitostanol ngg-1	Dinosterol ngg-1	C30-1-15 diol ngg-1	C30-1-15 ketol ngg-1	C31-1-15 diol ngg-1	Taraxerol ngg-1	b-amirina ngg-1	Lupeol ngg-1	sitostanol/sitosterol	stigmastanol/stigmasterol	Colestanona/cholesterol
	0.08	1.389	8.83727	<DL	<DL	14.5941	16.4935	7.51659	<DL	<DL	<DL	<DL	<DL	19.0421	7.84199	10.8902	<DL	<DL	<DL	-	-	-
	0.11	1.623	8.04681	<DL	13.7935	13.6902	15.3181	7.07879	<DL	<DL	<DL	<DL	<DL	10.4783	<DL	7.30847	<DL	<DL	<DL	-	-	1.71415
	0.14	1.898	9.70306	<DL	15.9192	15.8223	<DL	7.96708	<DL	<DL	<DL	<DL	<DL	18.4696	8.0753	9.77637	<DL	<DL	<DL	-	-	1.64064
	0.44	5.647	9.73956	7.08192	15.7785	16.0488	18.64	<DL	<DL	7.83997	<DL	7.83997	<DL	29.0716	8.91014	9.69872	<DL	<DL	<DL	-	-	1.62004
	0.79	7.468	8.39312	8.08387	13.614	14.1608	15.1065	7.49478	<DL	10.0866	<DL	10.0866	11.817	78.147	18.4199	12.1326	9.41359	<DL	<DL	-	-	1.62204
	0.99	8.36	14.5843	10.5297	24.0903	24.4181	27.3934	12.5718	<DL	10.3006	<DL	10.3006	<DL	22.2687	12.7306	13.2845	85.3608	<DL	<DL	-	-	1.6518
	1.22	9.231	14.3016	13.3371	21.2047	26.5395	23.7905	12.1639	<DL	13.6153	7.37783	13.6153	17.2816	33.561	15.3571	13.4259	226.758	<DL	<DL	1.84543	-	1.48268
	1.49	10.317	10.599	10.9485	17.7953	20.782	19.2991	10.2095	<DL	11.4281	<DL	11.4281	8.43526	98.3606	15.8687	15.3788	483.317	<DL	<DL	-	-	1.67896
	1.68	11.012	11.8036	17.6015	20.8519	20.7828	22.5828	11.642	<DL	14.7481	<DL	14.7481	8.07484	41.2227	12.3877	12.0948	255.604	<DL	<DL	-	-	1.76657
	1.8	11.342	11.1279	8.63844	16.8634	18.1387	19.238	10.1065	<DL	8.72494	<DL	8.72494	7.58182	54.6377	9.80722	13.1831	56.9478	<DL	<DL	-	-	1.51541
	2.04	11.901	13.962	28.5676	25.0525	48.657	17.3521	18.2411	21.0304	65.2115	39.6716	65.2115	153.219	129.798	24.3189	24.718	841.267	27.9074	21.2133	1.64378	3.10083	1.79433
	2.25	12.27	19.4143	15.6065	25.8842	27.9946	29.917	15.6874	<DL	18.2815	15.1781	18.2815	15.9855	72.3443	24.6557	19.4608	35.8068	<DL	<DL	1.20447	-	1.33325
	2.52	12.744	13.6209	7.82774	21.031	28.1902	23.4419	13.0128	8.3033	22.8354	9.29415	22.8354	33.7236	146.905	24.492	32.8067	19.3955	<DL	<DL	2.45697	2.75017	1.54403
	2.65	12.963	17.9572	38.8246	19.314	30.0906	20.1848	21.3518	46.7047	68.914	28.3381	68.914	115.889	197.33	21.733	23.7486	164.875	27.9104	23.225	2.43185	1.47553	1.07556
	2.78	13.226	9.34311	12.3827	12.6249	21.5698	14.2177	<DL	<DL	22.8159	8.8149	22.8159	22.2594	20.0616	21.6179	8.09995	33.8612	10.719	<DL	2.58834	-	1.35125
	2.98	13.897	12.7441	10.1855	19.5715	19.3178	22.2924	10.5726	<DL	11.8898	7.5003	11.8898	<DL	96.8715	17.9468	20.5251	<DL	<DL	<DL	1.58524	-	1.53572
	3.09	14.253	7.52818	<DL	12.6262	14.6207	12.8524	7.84769	<DL	9.77419	<DL	9.77419	12.274	52.4515	9.71703	10.5166	<DL	<DL	<DL	-	-	1.6772
	3.25	14.635	34.2478	35.8784	24.6428	80.7449	30.035	26.8069	66.7813	82.4409	137.696	82.4409	146.923	136.805	36.0843	22.1021	46.3386	97.6092	77.0221	0.598718	1.23449	0.719545
	3.5	15.137	18.3628	26.3908	23.6368	49.7163	22.8125	17.4809	21.7686	45.6891	45.0111	45.6891	46.4618	150.692	19.597	23.2368	47.0699	57.0334	48.1086	1.01506	2.09886	1.28721
	4.04	16.16	14.8857	15.2289	17.1002	53.8729	17.8475	10.4438	14.3178	26.4771	86.2749	26.4771	64.3076	117.444	20.6681	21.3833	33.2901	26.5398	37.2008	0.306892	1.84924	1.14876
	4.4	16.491	11.8301	8.66385	13.7123	16.769	14.91	8.44124	8.95039	12.1677	17.8586	12.1677	<DL	95.2734	11.4902	16.7635	<DL	<DL	<DL	0.681334	1.35946	1.15911
	4.48	16.56	14.8802	13.9323	18.5227	45.1752	22.3633	11.9564	11.826	22.6837	49.0862	22.6837	67.4173	96.3101	17.8157	21.1009	15.8296	13.7375	14.6487	0.462119	1.91811	1.24479
	4.6	16.667	26.4151	15.2256	22.6433	34.2954	25.8106	15.1539	24.2039	20.9133	88.1881	20.9133	56.2277	105.927	20.8732	34.7163	<DL	16.641	10.4606	0.237144	0.864045	0.857211
	4.8	16.852	8.07951	7.13303	10.6312	27.8879	11.1155	9.10496	8.95404	19.1687	27.2312	19.1687	32.3889	80.2791	26.4363	19.1561	19.0981	7.93274	11.0497	0.703924	2.14079	1.31582
	4.98	17.013	16.9132	12.1304	21.8129	35.2526	22.8964	12.9851	9.44794	18.3462	72.7486	18.3462	14.5571	272.583	37.8465	47.5206	<DL	<DL	<DL	0.252186	1.94182	1.2897
	5.35	17.32	8.38004	<DL	12.9781	12.4097	13.8145	<DL	<DL	<DL	<DL	<DL	<DL	10.3403	9.13463	11.2805	<DL	<DL	<DL	-	-	1.5487
	5.48	17.423	9.99884	<DL	15.8506	17.4037	18.5773	9.07369	<DL	<DL	8.91696	<DL	<DL	18.0258	8.24604	13.1337	<DL	<DL	<DL	-	-	1.58525
	5.68	17.577	25.6361	20.4871	15.8061	51.4971	21.3527	20.2119	50.0041	94.6451	87.341	80.9574	104.95	113.102	19.0506	26.9216	10.1342	<DL	<DL	0.926912	1.89275	0.616556
	6.12	17.957	16.7802	19.7159	16.1431	97.9666	19.0317	23.3174	29.7192	89.6225	71.4261	76.625	109.13	95.4599	11.817	25.6936	24.7249	19.298	21.8452	1.07279	3.01564	0.962035
	6.3	18.134	18.9384	23.2892	<DL	44.4633	21.1743	24.603	46.603	96.8954	81.8967	84.402	196.299	133.041	35.0894	27.7705	18.7599	10.3072	7.94615	1.03059	2.07917	-
	6.5	18.332	10.9642	23.5188	21.3131	59.6594	13.6903	19.5239	18.6731	65.9734	29.9559	65.9734	62.0205	33.4207	26.8931	10.3427	11.9523	<DL	7.78818	2.20235	3.53307	1.94389
	6.74	18.64	14.4169	30.3518	15.3355	22.7295	19.9424	13.8347	15.5432	65.4646	33.9574	65.4646	82.7452	172.508	34.9397	30.6558	<DL	<DL	<DL	1.92785	4.21178	1.06372
	7.25	21.791	11.1882	9.90002	16.5625	17.1898	19.1064	9.96086	<DL	15.4672	<DL	15.4672	10.9478	71.2682	15.9178	17.01	<DL	<DL	<DL	-	-	1.48035
	7.5	23.38	12.0563	16.5075	13.3516	16.8083	14.8011	9.94283	<DL	32.9218	11.8489	32.9218	37.6025	157.886	38.7103	26.4662	<DL	<DL	<DL	2.77846	-	1.10743
	7.6	23.837	8.80507	10.6994	18.8291	19.6516	14.5486	<DL	<DL	9.7844	<DL	9.7844	<DL	12.4158	9.77396	7.31934	<DL	<DL	<DL	-	-	2.13844
	Min.		7.52818	7.08192	10.6312	12.4097	11.1155	7.07879	8.3033	7.83997	7.37783	7.83997	7.58182	10.3403	7.84199	7.30847	9.41359	7.93274	7.78818	0.237144	0.864045	0.616556
	Max.		34.2478	38.8246	25.8842	97.9666	30.035	26.8069	66.7813	96.8954	137.696	84.402	196.299	272.583	38.7103	47.5206	841.267	97.6092	77.0221	2.77846	4.21178	2.13844
	Average		13.8424	16.5058	18.0269	30.826	19.4691	13.4292	25.1769	33.8376	43.8915	32.5316	57.5407	85.5372	19.243	18.8464	121.99	28.6942	25.5008	1.33107	2.21661	1.40825

## Sheet: Table5
		Depth(m)	Age(ka)	δD C26	δ13C26	δD C28	δ13C28	δD C29	δ13C29	δD C31	δ13C31
		0.08	1.389	-123	-27.5	-116	-27.7	-	-28.6	-	-27.3
		0.12	1.567	-128	-27.3	-139	-27.7	-115	-28.3	-127	-27.7
		0.36	4.726	-127	-28.5	-128	-29.3	-135*	-29.5*	-143*	-28.5*
		0.44	5.647	-136	-27.9	-147	-28.3	-130	-30.0	-142	-29.0
		0.55	6.328	-128	-27.9	-129	-28.1	-137*	-29.6*	-145*	-28.8*
		0.65	6.765	-129	-29.1	-136	-28.4	-137*	-30.1*	-142*	-29.2*
		0.79	7.468	-141	-28.5	-142	-28.8	-144	-30.4	-145	-29.2
		0.90	7.99	-123	-	-133	-	-141*	-30.4*	-144*	-29.7*
		0.99	8.36	-143	-29.8	-142	-30.7	-141	-31.0	-142	-30.3
		1.10	8.789	-140	-30.9	-144	-31.9	-143*	-31.4*	-144*	-30.7*
		1.22	9.231	-139	-29.8	-145	-31.1	-147	-31.2	-149	-30.3
		1.35	9.709	-143	-30.8	-149	-31.9	-138	-	-141	-
		1.49	10.317	-143	-29.9	-139	-30.7	-147	-31.0	-150	-30.1
		1.62	10.811	-141	-	-137	-	-140*	-30.7*	-144*	-30.0*
		1.68	11.012	-141	-30.0	-147	-30.8	-129	-	-152	-
		1.74	11.204	-134	-31.1	-139	-32.7	-146*	-30.6*	-151*	-29.9*
		1.80	11.342	-141	-30.4	-148	-31.4	-138	-31.1	-137	-29.9
		1.90	11.58	-151	-32.6	-151	-33.7	-142*	-32.4*	-146*	-31.9*
		2.04	11.901	-150	-32.1	-151	-33.0	-155	-32.9	-155	-32.4
		2.25	12.27	-147	-32.6	-151	-33.8	-140	-33.0	-144	-32.7
		2.52	12.744	-148	-32.5	-145	-33.8	-144	-33.1	-144	-32.8
		2.65	12.963	-148	-32.4	-152	-33.6	-147	-32.7	-149	-32.4
		2.78	13.226	-143	-31.8	-141	-33.1	-149	-32.8	-149	-32.8
		2.98	13.897	-134	-31.8	-135	-32.8	-134	-32.2	-136	-32.0
		3.09	14.253	-139	-32.1	-142	-32.7	-130	-31.0	-136	-30.5
		3.25	14.635	-150	-32.7	-151	-33.2	-139	-32.8	-144	-32.4
		3.38	14.897	-157	-33.5	-142	-34.5	-146*	-33.2*	-147*	-32.8*
		3.50	15.137	-149	-32.3	-150	-32.8	-145	-32.8	-148	-32.2
		3.75	15.626	-149	-33.5	-140	-34.0	-147*	-32.5*	-149*	-31.8*
		4.04	16.16	-151	-31.8	-153	-32.3	-159	-32.3	-163	-31.1
		4.20	16.314	-157	-32.4	-152	-33.2	-144*	-32.0*	-149*	-30.7*
		4.40	16.491	-153	-31.2	-154	-31.5	-148	-31.6	-153	-30.1
		4.48	16.56	-153	-31.1	-152	-31.7	-158	-31.7	-163	-30.3
		4.60	16.667	-151	-31.1	-150	-31.3	-144	-31.5	-149	-30.2
		4.80	16.852	-145	-30.9	-145	-31.4	-145	-31.3	-153	-30.2
		4.98	17.013	-148	-30.5	-146	-31.2	-157	-31.4	-162	-29.9
		5.35	17.32	-147	-30.3	-143	-31.1	-146	-30.7	-154	-29.5
		5.48	17.423	-147	-30.3	-151	-31.0	-156	-30.8	-161	-29.5
		5.68	17.577	-145	-30.0	-144	-30.4	-137	-30.2	-143	-29.6
		5.90	17.755	-154	-	-146	-	-138	-30.3	-144	-29.2
		6.12	17.957	-140	-29.9	-142	-30.2	-141	-	-148	-
		6.30	18.134	-141	-29.5	-141	-30.0	-132	-30.0	-139	-29.2
		6.50	18.332	-130	-29.4	-131	-30.1	-135	-29.7	-140	-28.6
		6.74	18.64	-130	-29.3	-131	-30.4	-141	-30.0	-148	-28.4
		7.10	20.803	-138	-30.6	-141	-31.6	-133*	-30.2*	-137*	-29.0*
		7.25	21.791	-127	-29.8	-132	-30.6	-130	-30.1	-135	-28.5
		7.38	22.624	-130	-	-141	-	-134*	-30.4*	-137*	-28.9*
		7.50	23.38	-134	-30.1	-134	-31.2	-125	-30.5	-131	-29.7
		7.57	23.736	-143	-30.8	-136	-32.1	-137*	-30.2*	-140*	-29.2*
		7.60	23.837	-137	-29.6	-141	-30.3	-126	-29.8	-139	-29.7
